# Supplementary material for: Human Gut Microbiota Profiles Related to Mediterranean and West African Diets and Association with Blastocystis Subtypes
Source: Nutrients. 2025 Sep 13;17(18):2950. doi: 10.3390/nu17182950 (PMC12472930; doi:10.3390/nu17182950)
Supplement: Supplementary file 1 [file nutrients-17-02950-s001.zip]

Archive with 1 entries (1 files):
- nutrients-3797622-supplementary.pdf
